# Supplementary material for: miR-99b-5p inhibition drives apoptosis and tumor shrinkage in triple-negative breast cancer: functional characterization through AGO2-RIP-seq and mechanistic insights
Source: Front Oncol. 2026 Apr 22;16:1788447. doi: 10.3389/fonc.2026.1788447 (PMC13143733; doi:10.3389/fonc.2026.1788447)
Supplement: Supplementary Table S2 — Summary of AGO2-RIP-seq experimental design, sequencing metrics, and analysis parameters. [file Table2.xlsx]

## Sheet: Sayfa1
Supplementary Table S2. Summary of AGO2-RIP-seq experimental design, sequencing metrics, and analysis parameters.
Category	Parameter	Value / Description
Experimental design	Cell line	MDA-MB-231
	Conditions	AGO2-IP in miR-99b-5p-mimic transfected vs control
	Biological replicates	n = 2 per condition
	RNA source	AGO2-immunoprecipitated RNA
Sequencing	Library preparation	MGI Library Prep Kit
	Sequencing platform	MGI T7
	Read type	paired-end
	Read length	2×150 bp
Quality control	Total reads	Tes320(100431185),Tes321(15310828),Tes386(72453610),Tes387(91866629),Tes388(59851816), Tes389(48404345)
	Mapping rate	Tes320(84.95%),Tes321(86.07%),Tes386(95.07%), Tes387(94.25%),Tes388(91.85%),Tes389(91.94%)
Differential enrichment	Alignment tool	STAR 2.7.11b
	Reference genome	GRCh38
	Quantification	STAR quant mode
	Statistical method	DESeq2
Significance thresholds	log2FC cutoff	|log2FC| ≥ 1 (≥2-fold)
	FDR cutoff	adjusted p-value ≤ 0.05
Robustness filters	Minimum read count	≥ 200 reads
Pathway analysis	Tool	Webgestalt
	Database	KEGG
	Significance	FDR ≤ 0.05
Sample Information: Tes320 (Control_BR1), Tes321 (Control_BR2), Tes386 (Flow through-99b_BR1), Tes387 ( Flow through-99b_BR2), Tes388 (AGO-99b_BR1), Tes389 (AGO-99b_BR2)
