# Supplementary material for: miR-99b-5p inhibition drives apoptosis and tumor shrinkage in triple-negative breast cancer: functional characterization through AGO2-RIP-seq and mechanistic insights
Source: Front Oncol. 2026 Apr 22;16:1788447. doi: 10.3389/fonc.2026.1788447 (PMC13143733; doi:10.3389/fonc.2026.1788447)
Supplement: Supplementary Table S3 — Details of statistical analysis. [file Table3.xlsx]

## Sheet: Sheet1
Details of Statistical Analysis
Figure / Panel	Data type / comparison	n (biological)	n (technical)	Replicate definition	Statistical test	Post-hoc test	Error bars	p-value(s)	Software
Fig. 1A	TCGA: miR-99b-5p expression (TNBC vs non-TNBC / tumor vs normal)	98vs1149 / 1247vs149	NA	Patient samples	(Specify: Wilcoxon / Mann–Whitney / t-test)	NA	(NA)	p<0.05	Minitab
Fig. 1B	Kaplan–Meier survival (high vs low miR-99b-5p)	541	NA	Patient samples	Log-rank (Mantel–Cox)	NA	NA	p=0.039; HR = 1.40 (95% CI: 1.02–1.93)	(KM tool )
Fig. 1C&2E	Incucyte Proliferation data	3	3	Cell culture	Unpaired t-test (two-tailed)	NA	Mean ± S.D.		Excel
Fig. 1D	miR-99b-5p inhibition vs Scr: apoptosis (Annexin V/PI)	3	3	Cell culture	Unpaired t-test (two-tailed)		Mean ± S.D.		Excel
Fig. 2B	RNA-seq gene expression (TNFRSF10B, BAK1, BCL2L1); Normal vs Tumor vs Metastatic breast tissues	3	publicly available RNA-seq data	Independent patient tissue samples	Mann–Whitney U test (two-group comparisons); Kruskal–Wallis test (three-group comparisons); paired Wilcoxon test (adjacent normal vs tumor, when applicable)	NA	Median with interquartile range	As reported by the platform (two-sided); significance defined as p < 0.0001	TnMPlot + Breast Cancer Gene-Expression Miner
Fig. 2A&C and 3B	RIP-qPCR enrichment (AGO2-IP vs IgG / LV1 vs Scr) and qRT-PCR in vivo	3	2	Independent experiments	Unpaired t-test	NA	Mean ± S.D.	p<0.05	GraphPad
Fig. 2F	Luciferase reporter (WT vs Mut + miR-99b-5p modulation)	3	2–3 wells	Independent experiments	Two-way ANOVA	Tukey/Sidak	Mean ± SD	p<0.05	GraphPad
Fig. 3A	Xenograft tumor volume over time	4 vs 5	NA	Mice per group	Two-way RM ANOVA (or mixed-effects)	Sidak	Mean ± SD	p<0.05	GraphPad
Fig. 3A	Xenograft endpoint tumor weight	4 vs 5	NA	Mice per group	Mann–Whitney or unpaired t-test	NA	Mean ± SD	p<0.05	GraphPad
Fig 2D&3C	Western blot quantification	3	NA	Independent experiments	Unpaired t-test	NA	Mean ± SD	p<0.05	ImageJ

## Sheet: Sheet2
Supplementary Table S2. Summary of AGO2-RIP-seq experimental design, sequencing metrics, and analysis parameters.
Category	Parameter	Value / Description
Experimental design	Cell line	MDA-MB-231
	Conditions	AGO2-IP in miR-99b-5p inhibition vs control
	Biological replicates	n = 2 per condition
	RNA source	AGO2-immunoprecipitated RNA
Sequencing	Library preparation	[write kit name if available]
	Sequencing platform	[Illumina …]
	Read type	[single-end / paired-end]
	Read length	[e.g., 2×150 bp]
Quality control	Total reads	[per sample]
	Mapping rate	[per sample]
	Library complexity	[optional, if available]
Differential enrichment	Alignment tool	[STAR / HISAT2 / etc.]
	Reference genome	[hg38]
	Quantification	[featureCounts / etc.]
	Statistical method	DESeq2
Significance thresholds	log2FC cutoff	|log2FC| ≥ 1 (≥2-fold)
	FDR cutoff	adjusted p-value ≤ 0.05
Robustness filters	Minimum read count	≥ 200 reads
Pathway analysis	Tool	[g:Profiler / Reactome / etc.]
	Database	[Reactome / GO / KEGG]
	Significance	FDR ≤ 0.05
